# Supplementary material for: Long-Term Weight Loss Outcomes Following Sleeve Gastrectomy and Their Association with Diet Quality, Postoperative Complications, and Sociodemographic Factors: A Retrospective Cohort Study in Jeddah, Saudi Arabia
Source: J Clin Med. 2026 Jun 12;15(12):4571. doi: 10.3390/jcm15124571 (PMC13301076; doi:10.3390/jcm15124571)
Supplement: Supplementary file 1 [file jcm-15-04571-s001.zip]

Archive with 1 entries (1 files):
- jcm-4290252-supplementary.pdf
